# Supplementary material for: A statistical framework for analyzing deep mutational scanning data
Source: Genome Biol. 2017 Aug 7;18:150. doi: 10.1186/s13059-017-1272-5 (PMC5547491; doi:10.1186/s13059-017-1272-5)
Supplement: Supplementary file 1 — Wild-type normalization performance table. (XLSX 9 kb) [file 13059_2017_1272_MOESM1_ESM.xlsx]

## Sheet: Sheet1
Table S1	Wild type normalization performance
Experiment	WT Slope	WT r^2	WT RMSE	z
BRCA1 (E3 Ligase)	0.00694886	0.368594	0.00454741	44.7614
BRCA1 (E3 Ligase)	0.00698965	0.365634	0.00460333	57.9428
BRCA1 (E3 Ligase)	0.0057448	0.340602	0.00399664	23.7026
BRCA1 (E3 Ligase)	0.00603385	0.374986	0.00389494	38.2996
BRCA1 (E3 Ligase)	0.000822978	0.00699278	0.00490354	31.5003
BRCA1 (E3 Ligase)	0.00916404	0.559326	0.00406708	56.7047
BRCA1 (BARD1 Binding)	-0.00144337	0.110527	0.00289531	15.0931
BRCA1 (BARD1 Binding)	-0.00203455	0.125674	0.00379461	15.212
BRCA1 (BARD1 Binding)	-0.00135375	0.0590767	0.00382026	19.8224
BRCA1 (BARD1 Binding)	-0.00872	0.640419	0.00462027	26.4018
BRCA1 (BARD1 Binding)	-0.00513777	0.474616	0.00382232	26.5005
BRCA1 (BARD1 Binding)	-0.00660092	0.596374	0.0038399	23.8519
E4B (E3 Ligase)	0.00673949	0.16114	0.0108732	100.868
E4B (E3 Ligase)	0.00315313	0.0307135	0.0125253	79.0838
WT Slope, r^2, and RMSE refer to the linear fit of wild type frequency in Fig. 2.
z is the result of performing a pairwise comparison of wild type normalized standard errors and library size normalized standard errors, using a binomial test.
