# Supplementary material for: A statistical framework for analyzing deep mutational scanning data
Source: Genome Biol. 2017 Aug 7;18:150. doi: 10.1186/s13059-017-1272-5 (PMC5547491; doi:10.1186/s13059-017-1272-5)
Supplement: Supplementary file 5 — Variants with higher scores than wild-type in the presence of oseltamivir. (XLSX 11 kb) [file 13059_2017_1272_MOESM5_ESM.xlsx]

## Sheet: Sheet1
Table S5	Variants with higher scores than wild type in the presence of oseltamivir
Variant	EMPIRIC 1 μM oseltamivir score	EMPIRIC No oseltamivir score	Enrich2 1 μM oseltamivir score	Enrich2 1 μM oseltamivir SE	Enrich2 No oseltamivir score	Enrich2 No oseltamivir SE	q-value 1 μM oseltamivir vs. No oseltamivir	q-value 1 μM oseltamivir vs. wild type	q-value No oseltamivir vs. wild type
Y276F	0.537466	0.0945835	1.49796	0.160785	0.415957	0.109296	9.60755e-08	1.63467e-21	9.22474e-06
K221N	0.241494	0.0345027	0.674899	0.10495	0.129479	0.0390148	3.34253e-06	1.41305e-11	5.56087e-05
N295S	0.49116	-0.29967	1.15942	0.164306	-0.692192	0.0205546	4.88573e-28	1.97864e-13	5.81738e-249
H275Y	1.12122	-0.308594	3.14423	0.229109	-0.655738	0.0846117	2.33011e-53	1.40865e-43	8.9604e-16
I223M	0.225851	-0.33381	0.633684	0.0324876	-0.65767	0.161286	2.34792e-14	2.60058e-85	3.04305e-06
S89A			0.196804	0.213326	0.410447	0.134522	0.199387	0.0291314	0.000135993
T86S			0.401909	0.257671	0.375296	0.0820333	0.351718	0.0100781	3.38503e-07
I84K			0.269599	0.0638214	0.312253	0.13003	0.319062	2.34303e-06	0.000935949
T86A			0.495956	0.228871	0.300525	0.094173	0.213132	0.00264556	8.54778e-05
T86P			0.0766269	0.0636898	0.276158	0.0406946	0.0103678	0.0191587	1.02315e-12
I84V			0.326829	0.17543	0.224227	0.148315	0.285215	0.00537096	0.00719872
I84L			0.124706	0.120159	0.184024	0.149799	0.316829	0.0246399	0.011924
V83A			0.37373	0.167566	0.169361	0.114085	0.17294	0.0022666	0.00756383
R220K			0.396152	0.266277	0.161143	0.065694	0.197511	0.0115663	0.000814906
N222S			0.264056	0.0736347	0.155579	0.106615	0.201317	3.13494e-05	0.00791149
S274A			0.258352	0.105207	0.141793	0.072653	0.189092	0.00125677	0.00285981
I84M			0.0864798	0.107582	0.132674	0.19845	0.334672	0.0343545	0.0264946
I84T			0.253205	0.131517	0.129593	0.134394	0.24315	0.00467644	0.0180893
T226A			0.390471	0.0492063	-0.0929405	0.0302701	3.83837e-16	2.61246e-16	0.000128018
I117V			0.102361	0.0423686	-0.223573	0.0571708	1.33082e-05	0.00139755	6.05728e-06
I223T			0.0533085	0.0175902	-0.472754	0.0376731	1.41311e-35	0.000222096	6.44793e-37
I223L			0.0811031	0.0575507	-0.550516	0.0689405	9.8824e-12	0.0133762	1.42666e-16
