# Supplementary material for: A statistical framework for analyzing deep mutational scanning data
Source: Genome Biol. 2017 Aug 7;18:150. doi: 10.1186/s13059-017-1272-5 (PMC5547491; doi:10.1186/s13059-017-1272-5)
Supplement: Supplementary file 6 — Wild-type score percentile table. (XLSX 45 kb) [file 13059_2017_1272_MOESM6_ESM.xlsx]

## Sheet: Sheet1
Table S6	Wild type score percentile
Experiment	Condition	WT Percentile
BRCA1	Phage	0.6725
BRCA1	Y2H	0.479
E4B	-	0.8003
C2	-	0.993
Neuraminidase	Region 1 Plus	0.5666
Neuraminidase	Region 2 Plus	0.625
Neuraminidase	Region 3 Plus	0.5969
Neuraminidase	Region 4 Plus	0.5107
Neuraminidase	Region 5 Plus	0.5866
Neuraminidase	Region 1 Minus	0.5496
Neuraminidase	Region 2 Minus	0.7001
Neuraminidase	Region 3 Minus	0.6811
Neuraminidase	Region 4 Minus	0.476
Neuraminidase	Region 5 Minus	0.6329
WW	-	0.7896
