# Supplementary material for: A statistical framework for analyzing deep mutational scanning data
Source: Genome Biol. 2017 Aug 7;18:150. doi: 10.1186/s13059-017-1272-5 (PMC5547491; doi:10.1186/s13059-017-1272-5)
Supplement: Supplementary file 7 — C2 domain primer sequences. (XLSX 8 kb) [file 13059_2017_1272_MOESM7_ESM.xlsx]

## Sheet: Sheet1
Table S7	C2 domain primer sequences
Primer name	Primer sequence	Notes
NL-17_seq_F	AATGATACGGCGACCACCGAGATCTACAC ccaccgacacTCCAGTTCA CGTGTGGAATGAGACCTTTGA	CG/Index generating fwd primer
NL-18_seq_F	AATGATACGGCGACCACCGAGATCTACAC ccaccgacacAGTGCTGGG CGTGTGGAATGAGACCTTTGA	CG/Index generating fwd primer
NL-19_seq_F	AATGATACGGCGACCACCGAGATCTACAC ccaccgacacAGAGCATCC CGTGTGGAATGAGACCTTTGA	CG/Index generating fwd primer
NL-20_seq_F	AATGATACGGCGACCACCGAGATCTACAC ccaccgacacTCCACAAGG CGTGTGGAATGAGACCTTTGA	CG/Index generating fwd primer
NL-21_seq_F	AATGATACGGCGACCACCGAGATCTACAC ccaccgacacACTCTACGC CGTGTGGAATGAGACCTTTGA	CG/Index generating fwd primer
NL-22_seq_F	AATGATACGGCGACCACCGAGATCTACAC ccaccgacacCCTCTCCAA CGTGTGGAATGAGACCTTTGA	CG/Index generating fwd primer
NL-17_seq_R	CAAGCAGAAGACGGCATACGAGAT gcgggcgcagcgaCAGCTGTAT GGGACTTCTTTCTTCTCTCC	CG/Index generating rev primer
NL-18_seq_R	CAAGCAGAAGACGGCATACGAGAT gcgggcgcagcgaATCCCTACG GGGACTTCTTTCTTCTCTCC	CG/Index generating rev primer
NL- 19_seq_R	CAAGCAGAAGACGGCATACGAGAT gcgggcgcagcgaCCCATCTTC GGGACTTCTTTCTTCTCTCC	CG/Index generating rev primer
NL- 20_seq_R	CAAGCAGAAGACGGCATACGAGAT gcgggcgcagcgaTACACCCGT GGGACTTCTTTCTTCTCTCC	CG/Index generating rev primer
NL- 21_seq_R	CAAGCAGAAGACGGCATACGAGAT gcgggcgcagcgaCTCTGTGG GGGGACTTCTTTCTTCTCTCC	CG/Index generating rev primer
NL- 22_read C2_F	CGTGTGGAATGAGACCTTTGAGTTCATTTTGGATCCTAATCAGGAAAATGTTTTGGAGATCACACTGATGGAT	Fwd C2 domain sequencing primer
NL- 23_read C2_R	GGGACTTCTTTCTTCTCTCCCACTTTCATTGAAGATACAGGGAATGTAGCTGTGCCTAGGGTTTCATC	Rev C2 domain sequencing primer
NL- 24_read Index 1_F	GAAACCCTAGGCACAGCTACATTCCCTGTATCTTCAATGAAAGTGGGAGAGAAGAAAGAAGTCCC	Fwd index sequencing primer
NL- 24_read Index 2_R	ATCCATCAGTGTGATCTCCAAAACATTTTCCTGATTAGGATCCAAAATGAACTCAAAGGTCTCATTCCACACG	Rev index sequencing primer
